# Supplementary material for: Separation Mechanisms and Anti-Fouling Properties of a Microporous Polyvinylidene Fluoride–Polyacrylic Acid–Graphene Oxide (PVDF-PAA-GO) Composite Membrane with Salt and Protein Solutions
Source: Membranes (Basel). 2022 Dec 28;13(1):40. doi: 10.3390/membranes13010040 (PMC9860620; doi:10.3390/membranes13010040)
Supplement: Supplementary file 1 [file membranes-13-00040-s001.zip]

Archive with 1 entries (1 files):
- membranes-1997224-supplementary.pdf
